# Supplementary material for: Evaluating Therapeutic Efficacy of the Vascular Disrupting Agent OXi8007 Against Kidney Cancer in Mice
Source: Cancers (Basel). 2025 Feb 24;17(5):771. doi: 10.3390/cancers17050771 (PMC11898701; doi:10.3390/cancers17050771)
Supplement: Supplementary file 1 [file cancers-17-00771-s001.zip]

Archive with 1 entries (1 files):
- cancers-3467412-supplementary.pdf
